# Supplementary material for: Aggressive NK-Cell Leukemia
Source: Front Pediatr. 2018 Oct 10;6:292. doi: 10.3389/fped.2018.00292 (PMC6191480; doi:10.3389/fped.2018.00292)
Supplement: Supplementary file 1 [file Table_1.XLSX]

## Sheet: Sheet1
SupplementalTable. Genetic alterations in aggressive NK-cell leukemia
		reference
		#22	#21	#18	#23	#24
		the number of patients examined
	Genes	10	5	2	14	29
JAK-STAT	JAK3	0$				2
	JAK2				1	2
	STAT5B		1			1
	STAT5A					3
	STAT3			2	3	5
	STAT6					2
	SOCS3					2
	SOCS1					1
tyrosine phosphatase	PTPN2			1
	PTPRK				1
	PTPN4				2
	PTPN23				1
	PTPN11					1
RAS-MAPK	BRAF				1
	KRAS				1
	NRAS				1
	MAPK10					2
	MAP3K13					1
epigenetic modifiers	BCOR				2	1
	SETD2				2
	TET2				1	8
	ARID2				1
	ARIAD1A					3
	KMT2D				1
	CREBBP					6
tumor suppressors	DDX3X				4	2
	PRDM9					1
	FAS				1
	INPP5D				1
	TP53				1	10
	BRCA2				1
	MSH6				1
	HACE1		3*
others	NFKB1					3
	NFKB1A					1
	PIK3CB					3
	MYC					1
	KITLG					1
	PGF					1
	COL4A4					5
	ADAMTS12					3
	MLL2					6
	NCOR2					3
	SRPX					2
	DDB1					1
	GAMT					1
	EP300					2
	ASXL3					2
	MGA					1
$; JAK3 A572V or A573V
*; hypermethylation
Each collum shows the number of patients positive for the gene mutations.
